# Supplementary material for: An improved manta ray foraging optimization algorithm
Source: Sci Rep. 2024 May 5;14:10301. doi: 10.1038/s41598-024-59960-1 (PMC11070432; doi:10.1038/s41598-024-59960-1)
Supplement: Supplementary file 1 — Supplementary Information. [file 41598_2024_59960_MOESM1_ESM.zip]

Archive with 2,395 entries (2,307 files):
- All research figures/All research figures/
- All research figures/All research figures/1 Figures of benchmark functions/
- All research figures/All research figures/1 Figures of benchmark functions/Benchmak functions-vision/
- All research figures/All research figures/1 Figures of benchmark functions/Benchmak functions-vision/1.tif
- All research figures/All research figures/1 Figures of benchmark functions/Benchmak functions-vision/10.tif
- All research figures/All research figures/1 Figures of benchmark functions/Benchmak functions-vision/11.tif
- All research figures/All research figures/1 Figures of benchmark functions/Benchmak functions-vision/12.tif
- All research figures/All research figures/1 Figures of benchmark functions/Benchmak functions-vision/13.tif
- All research figures/All research figures/1 Figures of benchmark functions/Benchmak functions-vision/14.tif
- All research figures/All research figures/1 Figures of benchmark functions/Benchmak functions-vision/15.tif
- All research figures/All research figures/1 Figures of benchmark functions/Benchmak functions-vision/16.tif
- All research figures/All research figures/1 Figures of benchmark functions/Benchmak functions-vision/17.tif
- All research figures/All research figures/1 Figures of benchmark functions/Benchmak functions-vision/18.tif
- All research figures/All research figures/1 Figures of benchmark functions/Benchmak functions-vision/19.tif
- All research figures/All research figures/1 Figures of benchmark functions/Benchmak functions-vision/2.tif
- All research figures/All research figures/1 Figures of benchmark functions/Benchmak functions-vision/20.tif
- All research figures/All research figures/1 Figures of benchmark functions/Benchmak functions-vision/21.tif
- All research figures/All research figures/1 Figures of benchmark functions/Benchmak functions-vision/22.tif
- All research figures/All research figures/1 Figures of benchmark functions/Benchmak functions-vision/23.tif
- All research figures/All research figures/1 Figures of benchmark functions/Benchmak functions-vision/3.tif
- All research figures/All research figures/1 Figures of benchmark functions/Benchmak functions-vision/4.tif
- All research figures/All research figures/1 Figures of benchmark functions/Benchmak functions-vision/5.tif
- All research figures/All research figures/1 Figures of benchmark functions/Benchmak functions-vision/6.tif
- All research figures/All research figures/1 Figures of benchmark functions/Benchmak functions-vision/7.tif
- All research figures/All research figures/1 Figures of benchmark functions/Benchmak functions-vision/8.tif
- All research figures/All research figures/1 Figures of benchmark functions/Benchmak functions-vision/9.tif
- All research figures/All research figures/1 Figures of benchmark functions/Benchmark-functions-box-figure/
- All research figures/All research figures/1 Figures of benchmark functions/Benchmark-functions-box-figure/1.tif
- All research figures/All research figures/1 Figures of benchmark functions/Benchmark-functions-box-figure/10.tif
- All research figures/All research figures/1 Figures of benchmark functions/Benchmark-functions-box-figure/11.tif
- All research figures/All research figures/1 Figures of benchmark functions/Benchmark-functions-box-figure/12.tif
- All research figures/All research figures/1 Figures of benchmark functions/Benchmark-functions-box-figure/13.tif
- All research figures/All research figures/1 Figures of benchmark functions/Benchmark-functions-box-figure/14.tif
- All research figures/All research figures/1 Figures of benchmark functions/Benchmark-functions-box-figure/15.tif
- All research figures/All research figures/1 Figures of benchmark functions/Benchmark-functions-box-figure/16.tif
- All research figures/All research figures/1 Figures of benchmark functions/Benchmark-functions-box-figure/17.tif
- All research figures/All research figures/1 Figures of benchmark functions/Benchmark-functions-box-figure/18.tif
- All research figures/All research figures/1 Figures of benchmark functions/Benchmark-functions-box-figure/19.tif
- All research figures/All research figures/1 Figures of benchmark functions/Benchmark-functions-box-figure/2.tif
- All research figures/All research figures/1 Figures of benchmark functions/Benchmark-functions-box-figure/20.tif
- All research figures/All research figures/1 Figures of benchmark functions/Benchmark-functions-box-figure/21.tif
- All research figures/All research figures/1 Figures of benchmark functions/Benchmark-functions-box-figure/22.tif
- All research figures/All research figures/1 Figures of benchmark functions/Benchmark-functions-box-figure/23.tif
- All research figures/All research figures/1 Figures of benchmark functions/Benchmark-functions-box-figure/3.tif
- All research figures/All research figures/1 Figures of benchmark functions/Benchmark-functions-box-figure/4.tif
- All research figures/All research figures/1 Figures of benchmark functions/Benchmark-functions-box-figure/5.tif
- All research figures/All research figures/1 Figures of benchmark functions/Benchmark-functions-box-figure/6.tif
- All research figures/All research figures/1 Figures of benchmark functions/Benchmark-functions-box-figure/7.tif
- All research figures/All research figures/1 Figures of benchmark functions/Benchmark-functions-box-figure/8.tif
- All research figures/All research figures/1 Figures of benchmark functions/Benchmark-functions-box-figure/9.tif
- All research figures/All research figures/1 Figures of benchmark functions/Figures of all benchmark functions/
- All research figures/All research figures/1 Figures of benchmark functions/Figures of all benchmark functions/1/
- All research figures/All research figures/1 Figures of benchmark functions/Figures of all benchmark functions/1/1-1.tif
- All research figures/All research figures/1 Figures of benchmark functions/Figures of all benchmark functions/1/1-10.tif
- All research figures/All research figures/1 Figures of benchmark functions/Figures of all benchmark functions/1/1-11.tif
- All research figures/All research figures/1 Figures of benchmark functions/Figures of all benchmark functions/1/1-12.tif
- All research figures/All research figures/1 Figures of benchmark functions/Figures of all benchmark functions/1/1-13.tif
- All research figures/All research figures/1 Figures of benchmark functions/Figures of all benchmark functions/1/1-14.tif
- All research figures/All research figures/1 Figures of benchmark functions/Figures of all benchmark functions/1/1-15.tif
- All research figures/All research figures/1 Figures of benchmark functions/Figures of all benchmark functions/1/1-16.tif
- All research figures/All research figures/1 Figures of benchmark functions/Figures of all benchmark functions/1/1-17.tif
- All research figures/All research figures/1 Figures of benchmark functions/Figures of all benchmark functions/1/1-18.tif
- All research figures/All research figures/1 Figures of benchmark functions/Figures of all benchmark functions/1/1-19.tif
- All research figures/All research figures/1 Figures of benchmark functions/Figures of all benchmark functions/1/1-2.tif
- All research figures/All research figures/1 Figures of benchmark functions/Figures of all benchmark functions/1/1-20.tif
- All research figures/All research figures/1 Figures of benchmark functions/Figures of all benchmark functions/1/1-21.tif
- All research figures/All research figures/1 Figures of benchmark functions/Figures of all benchmark functions/1/1-22.tif
- All research figures/All research figures/1 Figures of benchmark functions/Figures of all benchmark functions/1/1-23.tif
- All research figures/All research figures/1 Figures of benchmark functions/Figures of all benchmark functions/1/1-24.tif
- All research figures/All research figures/1 Figures of benchmark functions/Figures of all benchmark functions/1/1-25.tif
- All research figures/All research figures/1 Figures of benchmark functions/Figures of all benchmark functions/1/1-26.tif
- All research figures/All research figures/1 Figures of benchmark functions/Figures of all benchmark functions/1/1-27.tif
- All research figures/All research figures/1 Figures of benchmark functions/Figures of all benchmark functions/1/1-28.tif
- All research figures/All research figures/1 Figures of benchmark functions/Figures of all benchmark functions/1/1-29.tif
- All research figures/All research figures/1 Figures of benchmark functions/Figures of all benchmark functions/1/1-3.tif
- All research figures/All research figures/1 Figures of benchmark functions/Figures of all benchmark functions/1/1-30.tif
- All research figures/All research figures/1 Figures of benchmark functions/Figures of all benchmark functions/1/1-4.tif
- All research figures/All research figures/1 Figures of benchmark functions/Figures of all benchmark functions/1/1-5.tif
- All research figures/All research figures/1 Figures of benchmark functions/Figures of all benchmark functions/1/1-6.tif
- All research figures/All research figures/1 Figures of benchmark functions/Figures of all benchmark functions/1/1-7.tif
- All research figures/All research figures/1 Figures of benchmark functions/Figures of all benchmark functions/1/1-8.tif
- All research figures/All research figures/1 Figures of benchmark functions/Figures of all benchmark functions/1/1-9.tif
- All research figures/All research figures/1 Figures of benchmark functions/Figures of all benchmark functions/10/
- All research figures/All research figures/1 Figures of benchmark functions/Figures of all benchmark functions/10/10-1.tif
- All research figures/All research figures/1 Figures of benchmark functions/Figures of all benchmark functions/10/10-10.tif
- All research figures/All research figures/1 Figures of benchmark functions/Figures of all benchmark functions/10/10-11.tif
- All research figures/All research figures/1 Figures of benchmark functions/Figures of all benchmark functions/10/10-12.tif
- All research figures/All research figures/1 Figures of benchmark functions/Figures of all benchmark functions/10/10-13.tif
- All research figures/All research figures/1 Figures of benchmark functions/Figures of all benchmark functions/10/10-14.tif
- All research figures/All research figures/1 Figures of benchmark functions/Figures of all benchmark functions/10/10-15.tif
- All research figures/All research figures/1 Figures of benchmark functions/Figures of all benchmark functions/10/10-16.tif
- All research figures/All research figures/1 Figures of benchmark functions/Figures of all benchmark functions/10/10-17.tif
- All research figures/All research figures/1 Figures of benchmark functions/Figures of all benchmark functions/10/10-18.tif
- All research figures/All research figures/1 Figures of benchmark functions/Figures of all benchmark functions/10/10-19.tif
- All research figures/All research figures/1 Figures of benchmark functions/Figures of all benchmark functions/10/10-2.tif
- All research figures/All research figures/1 Figures of benchmark functions/Figures of all benchmark functions/10/10-20.tif
- All research figures/All research figures/1 Figures of benchmark functions/Figures of all benchmark functions/10/10-21.tif
- All research figures/All research figures/1 Figures of benchmark functions/Figures of all benchmark functions/10/10-22.tif
- All research figures/All research figures/1 Figures of benchmark functions/Figures of all benchmark functions/10/10-23.tif
- All research figures/All research figures/1 Figures of benchmark functions/Figures of all benchmark functions/10/10-24.tif
- All research figures/All research figures/1 Figures of benchmark functions/Figures of all benchmark functions/10/10-25.tif
- All research figures/All research figures/1 Figures of benchmark functions/Figures of all benchmark functions/10/10-26.tif
- All research figures/All research figures/1 Figures of benchmark functions/Figures of all benchmark functions/10/10-27.tif
- All research figures/All research figures/1 Figures of benchmark functions/Figures of all benchmark functions/10/10-28.tif
- All research figures/All research figures/1 Figures of benchmark functions/Figures of all benchmark functions/10/10-29.tif
- All research figures/All research figures/1 Figures of benchmark functions/Figures of all benchmark functions/10/10-3.tif
- All research figures/All research figures/1 Figures of benchmark functions/Figures of all benchmark functions/10/10-30.tif
- All research figures/All research figures/1 Figures of benchmark functions/Figures of all benchmark functions/10/10-4.tif
- All research figures/All research figures/1 Figures of benchmark functions/Figures of all benchmark functions/10/10-5.tif
- All research figures/All research figures/1 Figures of benchmark functions/Figures of all benchmark functions/10/10-6.tif
- All research figures/All research figures/1 Figures of benchmark functions/Figures of all benchmark functions/10/10-7.tif
- All research figures/All research figures/1 Figures of benchmark functions/Figures of all benchmark functions/10/10-8.tif
- All research figures/All research figures/1 Figures of benchmark functions/Figures of all benchmark functions/10/10-9.tif
- All research figures/All research figures/1 Figures of benchmark functions/Figures of all benchmark functions/11/
- All research figures/All research figures/1 Figures of benchmark functions/Figures of all benchmark functions/11/11-1.tif
- All research figures/All research figures/1 Figures of benchmark functions/Figures of all benchmark functions/11/11-10.tif
- All research figures/All research figures/1 Figures of benchmark functions/Figures of all benchmark functions/11/11-11.tif
- All research figures/All research figures/1 Figures of benchmark functions/Figures of all benchmark functions/11/11-12.tif
- All research figures/All research figures/1 Figures of benchmark functions/Figures of all benchmark functions/11/11-13.tif
- All research figures/All research figures/1 Figures of benchmark functions/Figures of all benchmark functions/11/11-14.tif
- All research figures/All research figures/1 Figures of benchmark functions/Figures of all benchmark functions/11/11-15.tif
- All research figures/All research figures/1 Figures of benchmark functions/Figures of all benchmark functions/11/11-16.tif
- All research figures/All research figures/1 Figures of benchmark functions/Figures of all benchmark functions/11/11-17.tif
- All research figures/All research figures/1 Figures of benchmark functions/Figures of all benchmark functions/11/11-18.tif
- All research figures/All research figures/1 Figures of benchmark functions/Figures of all benchmark functions/11/11-19.tif
- All research figures/All research figures/1 Figures of benchmark functions/Figures of all benchmark functions/11/11-2.tif
- All research figures/All research figures/1 Figures of benchmark functions/Figures of all benchmark functions/11/11-20.tif
- All research figures/All research figures/1 Figures of benchmark functions/Figures of all benchmark functions/11/11-21.tif
- All research figures/All research figures/1 Figures of benchmark functions/Figures of all benchmark functions/11/11-22.tif
- All research figures/All research figures/1 Figures of benchmark functions/Figures of all benchmark functions/11/11-23.tif
- All research figures/All research figures/1 Figures of benchmark functions/Figures of all benchmark functions/11/11-24.tif
- All research figures/All research figures/1 Figures of benchmark functions/Figures of all benchmark functions/11/11-25.tif
- All research figures/All research figures/1 Figures of benchmark functions/Figures of all benchmark functions/11/11-26.tif
- All research figures/All research figures/1 Figures of benchmark functions/Figures of all benchmark functions/11/11-27.tif
- All research figures/All research figures/1 Figures of benchmark functions/Figures of all benchmark functions/11/11-28.tif
- All research figures/All research figures/1 Figures of benchmark functions/Figures of all benchmark functions/11/11-29.tif
- All research figures/All research figures/1 Figures of benchmark functions/Figures of all benchmark functions/11/11-3.tif
- All research figures/All research figures/1 Figures of benchmark functions/Figures of all benchmark functions/11/11-30.tif
- All research figures/All research figures/1 Figures of benchmark functions/Figures of all benchmark functions/11/11-4.tif
- All research figures/All research figures/1 Figures of benchmark functions/Figures of all benchmark functions/11/11-5.tif
- All research figures/All research figures/1 Figures of benchmark functions/Figures of all benchmark functions/11/11-6.tif
- All research figures/All research figures/1 Figures of benchmark functions/Figures of all benchmark functions/11/11-7.tif
- All research figures/All research figures/1 Figures of benchmark functions/Figures of all benchmark functions/11/11-8.tif
- All research figures/All research figures/1 Figures of benchmark functions/Figures of all benchmark functions/11/11-9.tif
- All research figures/All research figures/1 Figures of benchmark functions/Figures of all benchmark functions/12/
- All research figures/All research figures/1 Figures of benchmark functions/Figures of all benchmark functions/12/12-1.tif
- All research figures/All research figures/1 Figures of benchmark functions/Figures of all benchmark functions/12/12-10.tif
- All research figures/All research figures/1 Figures of benchmark functions/Figures of all benchmark functions/12/12-11.tif
- All research figures/All research figures/1 Figures of benchmark functions/Figures of all benchmark functions/12/12-12.tif
- All research figures/All research figures/1 Figures of benchmark functions/Figures of all benchmark functions/12/12-13.tif
- All research figures/All research figures/1 Figures of benchmark functions/Figures of all benchmark functions/12/12-14.tif
- All research figures/All research figures/1 Figures of benchmark functions/Figures of all benchmark functions/12/12-15.tif
- All research figures/All research figures/1 Figures of benchmark functions/Figures of all benchmark functions/12/12-16.tif
- All research figures/All research figures/1 Figures of benchmark functions/Figures of all benchmark functions/12/12-17.tif
- All research figures/All research figures/1 Figures of benchmark functions/Figures of all benchmark functions/12/12-18.tif
- All research figures/All research figures/1 Figures of benchmark functions/Figures of all benchmark functions/12/12-19.tif
- All research figures/All research figures/1 Figures of benchmark functions/Figures of all benchmark functions/12/12-2.tif
- All research figures/All research figures/1 Figures of benchmark functions/Figures of all benchmark functions/12/12-20.tif
- All research figures/All research figures/1 Figures of benchmark functions/Figures of all benchmark functions/12/12-21.tif
- All research figures/All research figures/1 Figures of benchmark functions/Figures of all benchmark functions/12/12-22.tif
- All research figures/All research figures/1 Figures of benchmark functions/Figures of all benchmark functions/12/12-23.tif
- All research figures/All research figures/1 Figures of benchmark functions/Figures of all benchmark functions/12/12-24.tif
- All research figures/All research figures/1 Figures of benchmark functions/Figures of all benchmark functions/12/12-25.tif
- All research figures/All research figures/1 Figures of benchmark functions/Figures of all benchmark functions/12/12-26.tif
- All research figures/All research figures/1 Figures of benchmark functions/Figures of all benchmark functions/12/12-27.tif
- All research figures/All research figures/1 Figures of benchmark functions/Figures of all benchmark functions/12/12-28.tif
- All research figures/All research figures/1 Figures of benchmark functions/Figures of all benchmark functions/12/12-29.tif
- All research figures/All research figures/1 Figures of benchmark functions/Figures of all benchmark functions/12/12-3.tif
- All research figures/All research figures/1 Figures of benchmark functions/Figures of all benchmark functions/12/12-30.tif
- All research figures/All research figures/1 Figures of benchmark functions/Figures of all benchmark functions/12/12-4.tif
- All research figures/All research figures/1 Figures of benchmark functions/Figures of all benchmark functions/12/12-5.tif
- All research figures/All research figures/1 Figures of benchmark functions/Figures of all benchmark functions/12/12-6.tif
- All research figures/All research figures/1 Figures of benchmark functions/Figures of all benchmark functions/12/12-7.tif
- All research figures/All research figures/1 Figures of benchmark functions/Figures of all benchmark functions/12/12-8.tif
- All research figures/All research figures/1 Figures of benchmark functions/Figures of all benchmark functions/12/12-9.tif
- All research figures/All research figures/1 Figures of benchmark functions/Figures of all benchmark functions/12/figure/
- All research figures/All research figures/1 Figures of benchmark functions/Figures of all benchmark functions/12/figure/10-5.tif
- All research figures/All research figures/1 Figures of benchmark functions/Figures of all benchmark functions/12/figure/11-29.tif
- All research figures/All research figures/1 Figures of benchmark functions/Figures of all benchmark functions/12/figure/1-14.tif
- All research figures/All research figures/1 Figures of benchmark functions/Figures of all benchmark functions/12/figure/12-22.tif
- All research figures/All research figures/1 Figures of benchmark functions/Figures of all benchmark functions/12/figure/13-7.tif
- All research figures/All research figures/1 Figures of benchmark functions/Figures of all benchmark functions/12/figure/14-23.tif
- All research figures/All research figures/1 Figures of benchmark functions/Figures of all benchmark functions/12/figure/15-30.tif
- All research figures/All research figures/1 Figures of benchmark functions/Figures of all benchmark functions/12/figure/16-19.tif
- All research figures/All research figures/1 Figures of benchmark functions/Figures of all benchmark functions/12/figure/17-18.tif
- All research figures/All research figures/1 Figures of benchmark functions/Figures of all benchmark functions/12/figure/18-12.tif
- All research figures/All research figures/1 Figures of benchmark functions/Figures of all benchmark functions/12/figure/19-25.tif
- All research figures/All research figures/1 Figures of benchmark functions/Figures of all benchmark functions/12/figure/20-28.tif
- All research figures/All research figures/1 Figures of benchmark functions/Figures of all benchmark functions/12/figure/21-21.tif
- All research figures/All research figures/1 Figures of benchmark functions/Figures of all benchmark functions/12/figure/2-2.tif
- All research figures/All research figures/1 Figures of benchmark functions/Figures of all benchmark functions/12/figure/22-9.tif
- All research figures/All research figures/1 Figures of benchmark functions/Figures of all benchmark functions/12/figure/23-27.tif
- All research figures/All research figures/1 Figures of benchmark functions/Figures of all benchmark functions/12/figure/3-2.tif
- All research figures/All research figures/1 Figures of benchmark functions/Figures of all benchmark functions/12/figure/4-2.tif
- All research figures/All research figures/1 Figures of benchmark functions/Figures of all benchmark functions/12/figure/5-2.tif
- All research figures/All research figures/1 Figures of benchmark functions/Figures of all benchmark functions/12/figure/6-7.tif
- All research figures/All research figures/1 Figures of benchmark functions/Figures of all benchmark functions/12/figure/7-9.tif
- All research figures/All research figures/1 Figures of benchmark functions/Figures of all benchmark functions/12/figure/8-22.tif
- All research figures/All research figures/1 Figures of benchmark functions/Figures of all benchmark functions/12/figure/9-25.tif
- All research figures/All research figures/1 Figures of benchmark functions/Figures of all benchmark functions/13/
- All research figures/All research figures/1 Figures of benchmark functions/Figures of all benchmark functions/13/13-1.tif
- All research figures/All research figures/1 Figures of benchmark functions/Figures of all benchmark functions/13/13-10.tif
- All research figures/All research figures/1 Figures of benchmark functions/Figures of all benchmark functions/13/13-11.tif
- All research figures/All research figures/1 Figures of benchmark functions/Figures of all benchmark functions/13/13-12.tif
- All research figures/All research figures/1 Figures of benchmark functions/Figures of all benchmark functions/13/13-13.tif
- All research figures/All research figures/1 Figures of benchmark functions/Figures of all benchmark functions/13/13-14.tif
- All research figures/All research figures/1 Figures of benchmark functions/Figures of all benchmark functions/13/13-15.tif
- All research figures/All research figures/1 Figures of benchmark functions/Figures of all benchmark functions/13/13-16.tif
- All research figures/All research figures/1 Figures of benchmark functions/Figures of all benchmark functions/13/13-17.tif
- All research figures/All research figures/1 Figures of benchmark functions/Figures of all benchmark functions/13/13-18.tif
- All research figures/All research figures/1 Figures of benchmark functions/Figures of all benchmark functions/13/13-19.tif
- All research figures/All research figures/1 Figures of benchmark functions/Figures of all benchmark functions/13/13-2.tif
- All research figures/All research figures/1 Figures of benchmark functions/Figures of all benchmark functions/13/13-20.tif
- All research figures/All research figures/1 Figures of benchmark functions/Figures of all benchmark functions/13/13-21.tif
- All research figures/All research figures/1 Figures of benchmark functions/Figures of all benchmark functions/13/13-22.tif
- All research figures/All research figures/1 Figures of benchmark functions/Figures of all benchmark functions/13/13-23.tif
- All research figures/All research figures/1 Figures of benchmark functions/Figures of all benchmark functions/13/13-24.tif
- All research figures/All research figures/1 Figures of benchmark functions/Figures of all benchmark functions/13/13-25.tif
- All research figures/All research figures/1 Figures of benchmark functions/Figures of all benchmark functions/13/13-26.tif
- All research figures/All research figures/1 Figures of benchmark functions/Figures of all benchmark functions/13/13-27.tif
- All research figures/All research figures/1 Figures of benchmark functions/Figures of all benchmark functions/13/13-28.tif
- All research figures/All research figures/1 Figures of benchmark functions/Figures of all benchmark functions/13/13-29.tif
- All research figures/All research figures/1 Figures of benchmark functions/Figures of all benchmark functions/13/13-3.tif
- All research figures/All research figures/1 Figures of benchmark functions/Figures of all benchmark functions/13/13-30.tif
- All research figures/All research figures/1 Figures of benchmark functions/Figures of all benchmark functions/13/13-4.tif
- All research figures/All research figures/1 Figures of benchmark functions/Figures of all benchmark functions/13/13-5.tif
- All research figures/All research figures/1 Figures of benchmark functions/Figures of all benchmark functions/13/13-6.tif
- All research figures/All research figures/1 Figures of benchmark functions/Figures of all benchmark functions/13/13-7.tif
- All research figures/All research figures/1 Figures of benchmark functions/Figures of all benchmark functions/13/13-8.tif
- All research figures/All research figures/1 Figures of benchmark functions/Figures of all benchmark functions/13/13-9.tif
- All research figures/All research figures/1 Figures of benchmark functions/Figures of all benchmark functions/14/
- All research figures/All research figures/1 Figures of benchmark functions/Figures of all benchmark functions/14/14-1.tif
- All research figures/All research figures/1 Figures of benchmark functions/Figures of all benchmark functions/14/14-10.tif
- All research figures/All research figures/1 Figures of benchmark functions/Figures of all benchmark functions/14/14-11.tif
- All research figures/All research figures/1 Figures of benchmark functions/Figures of all benchmark functions/14/14-12.tif
- All research figures/All research figures/1 Figures of benchmark functions/Figures of all benchmark functions/14/14-13.tif
- All research figures/All research figures/1 Figures of benchmark functions/Figures of all benchmark functions/14/14-14.tif
- All research figures/All research figures/1 Figures of benchmark functions/Figures of all benchmark functions/14/14-15.tif
- All research figures/All research figures/1 Figures of benchmark functions/Figures of all benchmark functions/14/14-16.tif
- All research figures/All research figures/1 Figures of benchmark functions/Figures of all benchmark functions/14/14-17.tif
- All research figures/All research figures/1 Figures of benchmark functions/Figures of all benchmark functions/14/14-18.tif
- All research figures/All research figures/1 Figures of benchmark functions/Figures of all benchmark functions/14/14-19.tif
- All research figures/All research figures/1 Figures of benchmark functions/Figures of all benchmark functions/14/14-2.tif
- All research figures/All research figures/1 Figures of benchmark functions/Figures of all benchmark functions/14/14-20.tif
- All research figures/All research figures/1 Figures of benchmark functions/Figures of all benchmark functions/14/14-21.tif
- All research figures/All research figures/1 Figures of benchmark functions/Figures of all benchmark functions/14/14-22.tif
- All research figures/All research figures/1 Figures of benchmark functions/Figures of all benchmark functions/14/14-23.tif
- All research figures/All research figures/1 Figures of benchmark functions/Figures of all benchmark functions/14/14-24.tif
- All research figures/All research figures/1 Figures of benchmark functions/Figures of all benchmark functions/14/14-25.tif
- All research figures/All research figures/1 Figures of benchmark functions/Figures of all benchmark functions/14/14-26.tif
- All research figures/All research figures/1 Figures of benchmark functions/Figures of all benchmark functions/14/14-27.tif
- All research figures/All research figures/1 Figures of benchmark functions/Figures of all benchmark functions/14/14-28.tif
- All research figures/All research figures/1 Figures of benchmark functions/Figures of all benchmark functions/14/14-29.tif
- All research figures/All research figures/1 Figures of benchmark functions/Figures of all benchmark functions/14/14-3.tif
- All research figures/All research figures/1 Figures of benchmark functions/Figures of all benchmark functions/14/14-30.tif
- All research figures/All research figures/1 Figures of benchmark functions/Figures of all benchmark functions/14/14-4.tif
- All research figures/All research figures/1 Figures of benchmark functions/Figures of all benchmark functions/14/14-5.tif
- All research figures/All research figures/1 Figures of benchmark functions/Figures of all benchmark functions/14/14-6.tif
- All research figures/All research figures/1 Figures of benchmark functions/Figures of all benchmark functions/14/14-7.tif
- All research figures/All research figures/1 Figures of benchmark functions/Figures of all benchmark functions/14/14-8.tif
- All research figures/All research figures/1 Figures of benchmark functions/Figures of all benchmark functions/14/14-9.tif
- All research figures/All research figures/1 Figures of benchmark functions/Figures of all benchmark functions/15/
- All research figures/All research figures/1 Figures of benchmark functions/Figures of all benchmark functions/15/15-1.tif
- All research figures/All research figures/1 Figures of benchmark functions/Figures of all benchmark functions/15/15-10.tif
- All research figures/All research figures/1 Figures of benchmark functions/Figures of all benchmark functions/15/15-11.tif
- All research figures/All research figures/1 Figures of benchmark functions/Figures of all benchmark functions/15/15-12.tif
- All research figures/All research figures/1 Figures of benchmark functions/Figures of all benchmark functions/15/15-13.tif
- All research figures/All research figures/1 Figures of benchmark functions/Figures of all benchmark functions/15/15-14.tif
- All research figures/All research figures/1 Figures of benchmark functions/Figures of all benchmark functions/15/15-15.tif
- All research figures/All research figures/1 Figures of benchmark functions/Figures of all benchmark functions/15/15-16.tif
- All research figures/All research figures/1 Figures of benchmark functions/Figures of all benchmark functions/15/15-17.tif
- All research figures/All research figures/1 Figures of benchmark functions/Figures of all benchmark functions/15/15-18.tif
- All research figures/All research figures/1 Figures of benchmark functions/Figures of all benchmark functions/15/15-19.tif
- All research figures/All research figures/1 Figures of benchmark functions/Figures of all benchmark functions/15/15-2.tif
- All research figures/All research figures/1 Figures of benchmark functions/Figures of all benchmark functions/15/15-20.tif
- All research figures/All research figures/1 Figures of benchmark functions/Figures of all benchmark functions/15/15-21.tif
- All research figures/All research figures/1 Figures of benchmark functions/Figures of all benchmark functions/15/15-22.tif
- All research figures/All research figures/1 Figures of benchmark functions/Figures of all benchmark functions/15/15-23.tif
- All research figures/All research figures/1 Figures of benchmark functions/Figures of all benchmark functions/15/15-24.tif
- All research figures/All research figures/1 Figures of benchmark functions/Figures of all benchmark functions/15/15-25.tif
- All research figures/All research figures/1 Figures of benchmark functions/Figures of all benchmark functions/15/15-26.tif
- All research figures/All research figures/1 Figures of benchmark functions/Figures of all benchmark functions/15/15-27.tif
- All research figures/All research figures/1 Figures of benchmark functions/Figures of all benchmark functions/15/15-28.tif
- All research figures/All research figures/1 Figures of benchmark functions/Figures of all benchmark functions/15/15-29.tif
- All research figures/All research figures/1 Figures of benchmark functions/Figures of all benchmark functions/15/15-3.tif
- All research figures/All research figures/1 Figures of benchmark functions/Figures of all benchmark functions/15/15-30.tif
- All research figures/All research figures/1 Figures of benchmark functions/Figures of all benchmark functions/15/15-4.tif
- All research figures/All research figures/1 Figures of benchmark functions/Figures of all benchmark functions/15/15-5.tif
- All research figures/All research figures/1 Figures of benchmark functions/Figures of all benchmark functions/15/15-6.tif
- All research figures/All research figures/1 Figures of benchmark functions/Figures of all benchmark functions/15/15-7.tif
- All research figures/All research figures/1 Figures of benchmark functions/Figures of all benchmark functions/15/15-8.tif
- All research figures/All research figures/1 Figures of benchmark functions/Figures of all benchmark functions/15/15-9.tif
- All research figures/All research figures/1 Figures of benchmark functions/Figures of all benchmark functions/16/
- All research figures/All research figures/1 Figures of benchmark functions/Figures of all benchmark functions/16/16-1.tif
- All research figures/All research figures/1 Figures of benchmark functions/Figures of all benchmark functions/16/16-10.tif
- All research figures/All research figures/1 Figures of benchmark functions/Figures of all benchmark functions/16/16-11.tif
- All research figures/All research figures/1 Figures of benchmark functions/Figures of all benchmark functions/16/16-12.tif
- All research figures/All research figures/1 Figures of benchmark functions/Figures of all benchmark functions/16/16-13.tif
- All research figures/All research figures/1 Figures of benchmark functions/Figures of all benchmark functions/16/16-14.tif
- All research figures/All research figures/1 Figures of benchmark functions/Figures of all benchmark functions/16/16-15.tif
[truncated: 2,095 more entries]
